# Supplementary material for: Identification and validation of a T-cell-related MIR600HG/hsa-mir-21-5p competing endogenous RNA network in tuberculosis activation based on integrated bioinformatics approaches
Source: Front Genet. 2022 Sep 20;13:979213. doi: 10.3389/fgene.2022.979213 (PMC9531151; doi:10.3389/fgene.2022.979213)
Supplement: Supplementary file 1 [file Table2.XLSX]

## Sheet: Sheet1
Supplementary Table 2 The fold change and ROC analysis of DEmiRNAs in training sets
miRNAs	Differential Expression （Active vs Latent）		ROC Analysis
	log2 (FC)	Adjusted p	AUC	5%CI	95%CI	Sensitivity	Specificity
hsa-mir-9-3p	1.32	8.15e-05	0.66	0.59	0.72	0.43	0.87
hsa-mir-302d-3p	1.18	0.000154	0.65	0.58	0.73	0.68	0.63
hsa-mir-219a-2-3p	1.09	0.00135	0.67	0.6	0.74	0.72	0.58
hsa-mir-21-5p	1.08	1.15e-13	0.84	0.79	0.9	0.7	0.91
hsa-mir-1206	1.02	0.000491	0.65	0.58	0.72	0.61	0.66
hsa-mir-1261	0.89	0.0041	0.63	0.56	0.7	0.65	0.59
hsa-mir-758-3p	0.84	0.00224	0.63	0.56	0.71	0.77	0.46
hsa-mir-361-5p	0.75	0.0178	0.61	0.54	0.69	0.59	0.62
hsa-mir-29a-3p	0.74	0.0245	0.58	0.51	0.66	0.72	0.48
hsa-miR-101-3p	0.64	0.0422	0.59	0.51	0.66	0.36	0.81
hsa-mir-1976	-0.63	0.0198	0.64	0.57	0.72	0.42	0.83
hsa-mir-342-3p	-0.66	0.000298	0.66	0.59	0.74	0.58	0.7
hsa-mir-1471	-0.9	0.0034	0.64	0.57	0.72	0.58	0.68
hsa-mir-571	-0.98	0.00293	0.64	0.57	0.71	0.66	0.6
hsa-mir-25-3p	-1.07	0.000741	0.66	0.59	0.73	0.68	0.63
hsa-mir-1228-3p	-1.16	0.000123	0.66	0.58	0.73	0.47	0.79
hsa-mir-339-5p	-1.83	1.72e-09	0.77	0.71	0.83	0.77	0.68
