# Supplementary material for: Identification and validation of a T-cell-related MIR600HG/hsa-mir-21-5p competing endogenous RNA network in tuberculosis activation based on integrated bioinformatics approaches
Source: Front Genet. 2022 Sep 20;13:979213. doi: 10.3389/fgene.2022.979213 (PMC9531151; doi:10.3389/fgene.2022.979213)
Supplement: Supplementary file 2 [file Table3.XLSX]

## Sheet: Sheet1
Supplementary Table 3 The fold change and ROC analysis of critical lncRNA and mRNAs in training set
Genes	Differential Expression （Active vs Latent）		ROC Analysis
	log2 (FC)	Adjusted p	AUC	5%CI	95%CI	Sensitivity	Specificity
MIR600HG	-1.36	5.4e-14	0.85	0.8	0.9	0.71	0.86
BCL11B	-0.91	9.72e-11	0.85	0.8	0.9	0.69	0.88
ETS1	-0.72	2.63e-16	0.84	0.78	0.89	0.84	0.71
EPHA4	-0.95	1.63e-11	0.79	0.73	0.85	0.73	0.71
KLF12	-0.84	9.06e-14	0.83	0.77	0.88	0.8	0.76
KMT2A	-0.69	4.41e-14	0.8	0.75	0.86	0.66	0.83
