# Supplementary material for: Identification and validation of a T-cell-related MIR600HG/hsa-mir-21-5p competing endogenous RNA network in tuberculosis activation based on integrated bioinformatics approaches
Source: Front Genet. 2022 Sep 20;13:979213. doi: 10.3389/fgene.2022.979213 (PMC9531151; doi:10.3389/fgene.2022.979213)
Supplement: Supplementary file 6 [file Table6.XLSX]

## Sheet: Sheet1
Supplementary Table 6 The fold change and ROC analysis of gene biomarkers in testing set
Genes	Differential Expression （Active vs Latent）		ROC Analysis
	log2 (FC)	Adjusted p	AUC	5%CI	95%CI	Sensitivity	Specificity
MIR600HG	-1.39	5.03e-06	0.81	0.74	0.89	0.77	0.75
hsa-mir-21-5p	1.2	1.69e-13	0.75	0.69	0.82	0.61	0.82
BCL11B	-1.05	3.78e-12	0.86	0.8	0.92	0.71	0.88
ETS1	-0.81	6.01e-11	0.82	0.75	0.89	0.68	0.84
EPHA4	-1.11	1.56e-09	0.83	0.75	0.9	0.84	0.72
KLF12	-1.03	1.3e-12	0.88	0.82	0.93	0.86	0.8
KMT2A	-0.65	1.44e-09	0.81	0.74	0.88	0.65	0.88
