# Supplementary material for: Identification and validation of a T-cell-related MIR600HG/hsa-mir-21-5p competing endogenous RNA network in tuberculosis activation based on integrated bioinformatics approaches
Source: Front Genet. 2022 Sep 20;13:979213. doi: 10.3389/fgene.2022.979213 (PMC9531151; doi:10.3389/fgene.2022.979213)
Supplement: Supplementary file 8 [file Table1.XLSX]

## Sheet: Sheet1
Supplementary Table 1 The ROC analysis of different abundance T cells in training sets
T Cells	ROC Analysis
	AUC	5%CI	95%CI	Sensitivity	Specificity
CD4+ T	0.75	0.68	0.81	0.79	0.58
CD8+ T	0.58	0.51	0.66	0.48	0.73
naive CD4+ T	0.62	0.55	0.69	0.68	0.53
Tr1	0.74	0.67	0.8	0.59	0.76
nTreg	0.73	0.66	0.8	0.7	0.68
iTreg	0.73	0.66	0.8	0.72	0.62
Th2	0.64	0.57	0.71	0.39	0.86
Tfh	0.75	0.68	0.81	0.6	0.8
Tcm	0.67	0.6	0.74	0.49	0.79
γδ T	0.61	0.54	0.69	0.46	0.75
MAIT	0.65	0.57	0.72	0.48	0.74
