# Supplementary material for: Identification and validation of a T-cell-related MIR600HG/hsa-mir-21-5p competing endogenous RNA network in tuberculosis activation based on integrated bioinformatics approaches
Source: Front Genet. 2022 Sep 20;13:979213. doi: 10.3389/fgene.2022.979213 (PMC9531151; doi:10.3389/fgene.2022.979213)
Supplement: Supplementary file 9 [file Table5.XLSX]

## Sheet: Sheet1
Supplementary Table 5 The ROC analysis of critical T cells abundance in testing set
T Cells	ROC Analysis
	AUC	5%CI	95%CI	Sensitivity	Specificity
CD4+ T	0.79	0.71	0.86	0.78	0.73
Tr1	0.78	0.7	0.86	0.87	0.63
nTreg	0.77	0.69	0.84	0.7	0.75
iTreg	0.75	0.66	0.83	0.72	0.64
Tfh	0.8	0.73	0.88	0.84	0.66
