# Supplementary material for: Identification and validation of a T-cell-related MIR600HG/hsa-mir-21-5p competing endogenous RNA network in tuberculosis activation based on integrated bioinformatics approaches
Source: Front Genet. 2022 Sep 20;13:979213. doi: 10.3389/fgene.2022.979213 (PMC9531151; doi:10.3389/fgene.2022.979213)
Supplement: Supplementary file 10 [file Table7.XLSX]

## Sheet: Sheet1
Supplementary Table 7 The ROC analysis of critical T cells abundance in validation analysis
Validation cohort	T Cells	ROC Analysis
		AUC	5%CI	95%CI	Sensitivity	Specificity
HIV negative Sub-cohort	CD4+ T	0.82	0.76	0.88	0.7	0.84
	Tr1	0.81	0.75	0.88	0.86	0.67
	nTreg	0.76	0.69	0.83	0.73	0.69
	iTreg	0.77	0.7	0.84	0.51	0.9
	Tfh	0.81	0.75	0.87	0.77	0.75
HIV positive Sub-cohort	CD4+ T	0.75	0.68	0.82	0.7	0.71
	Tr1	0.74	0.67	0.81	0.74	0.61
	nTreg	0.74	0.67	0.81	0.79	0.63
	iTreg	0.73	0.66	0.8	0.53	0.81
	Tfh	0.74	0.67	0.81	0.66	0.7
External Cohort	CD4+ T	0.87	0.83	0.92	0.75	0.88
	Tr1	0.8	0.74	0.85	0.55	0.99
	nTreg	0.65	0.58	0.72	0.52	0.72
	iTreg	0.79	0.74	0.85	0.59	0.96
	Tfh	0.79	0.74	0.85	0.51	0.94
