# Supplementary material for: Identification and validation of a T-cell-related MIR600HG/hsa-mir-21-5p competing endogenous RNA network in tuberculosis activation based on integrated bioinformatics approaches
Source: Front Genet. 2022 Sep 20;13:979213. doi: 10.3389/fgene.2022.979213 (PMC9531151; doi:10.3389/fgene.2022.979213)
Supplement: Supplementary file 11 [file Table8.XLSX]

## Sheet: Sheet1
Supplementary Table 8 The fold change and ROC analysis of biomarker genes in validation analysis
Validation cohort	Genes	Differential Expression （Active vs Latent）		ROC Analysis
		log2 (FC)	Adjusted p	AUC	5%CI	95%CI	Sensitivity	Specificity
HIV negative Sub-cohort	MIR600HG	-1.48	1.37e-16	0.91	0.86	0.96	0.88	0.86
	hsa-mir-21-5p	1.32	6.11e-19	0.89	0.84	0.94	0.75	0.92
	BCL11B	-0.88	5.05e-17	0.89	0.83	0.94	0.77	0.9
	ETS1	-0.73	1.12e-15	0.84	0.79	0.9	0.82	0.75
	EPHA4	-1.08	3.92e-17	0.87	0.82	0.92	0.79	0.86
	KLF12	-1.01	2.25e-21	0.92	0.87	0.96	0.93	0.82
	KMT2A	-0.65	1.19e-12	0.82	0.75	0.88	0.7	0.81
HIV positive Sub-cohort	MIR600HG	-1.27	1.37e-06	0.78	0.71	0.85	0.69	0.79
	hsa-mir-21-5p	0.94	2.72e-09	0.81	0.75	0.88	0.67	0.89
	BCL11B	-1.05	3.25e-09	0.83	0.77	0.88	0.68	0.83
	ETS1	-0.79	1.2e-12	0.82	0.76	0.88	0.66	0.86
	EPHA4	-0.95	4.59e-08	0.76	0.69	0.83	0.64	0.82
	KLF12	-0.82	8.25e-09	0.77	0.7	0.84	0.79	0.69
	KMT2A	-0.7	3.5e-11	0.8	0.74	0.86	0.66	0.83
External Cohort	MIR600HG	-1.34	2.2e-09	0.83	0.77	0.88	0.58	0.97
	hsa-mir-21-5p	0.78	2.37e-07	0.89	0.84	0.94	0.75	0.92
	BCL11B	-0.87	1.02e-14	0.85	0.8	0.89	0.74	0.85
	ETS1	-0.54	1.84e-08	0.76	0.71	0.82	0.54	0.94
	EPHA4	-1.27	1.48e-14	0.88	0.84	0.92	0.71	0.94
	KLF12	-0.84	3.87e-12	0.84	0.79	0.89	0.71	0.87
	KMT2A	-0.4	6.12e-07	0.74	0.68	0.8	0.67	0.75
